# Supplementary material for: A Novel Compound from the Phenylsulfonylpiperazine Class: Evaluation of In Vitro Activity on Luminal Breast Cancer Cells
Source: Molecules. 2024 Sep 20;29(18):4471. doi: 10.3390/molecules29184471 (PMC11433764; doi:10.3390/molecules29184471)
Supplement: Supplementary file 1 [file molecules-29-04471-s001.zip]

Archive with 1 entries (1 files):
- molecules-3138596-supplementary.pdf
